# Supplementary material for: Comparative analyses of putative toxin gene homologs from an Old World viper, Daboia russelii
Source: PeerJ. 2017 Dec 5;5:e4104. doi: 10.7717/peerj.4104 (PMC5721910; doi:10.7717/peerj.4104)
Supplement: Supplemental Information 5 [file peerj-05-4104-s005.xlsx]

## Sheet: Sheet1
Table S3: List of completely sequenced snake species.
Scientific name	Taxon ID
Anilios bituberculatus	261707
Rena dulcis	711329
Boa constrictor	8574
Python bivittatus	176946
Thamnophis sirtalis	35019
Thamnophis elegans	35005
Pantherophis guttatus	94885
Ophiophagus hannah	8665
Calloselasma rhodostoma	8717
Deinagkistrodon acutus	36307
Vipera berus berus	31156
Protobothrops flavoviridis	88087
Protobothrops mucrosquamatus	103944
Crotalus atrox	8730
Crotalus horridus	35024
Crotalus mitchellii pyrrhus	384069
Sistrurus miliarius	8759
Tropidolaemus wagleri	8770
